# Supplementary material for: Ultra-rapid and sensitive detection of African swine fever virus using multiple cross displacement amplification combined with nanoparticle-based lateral flow biosensor
Source: Front Microbiol. 2024 Nov 22;15:1403577. doi: 10.3389/fmicb.2024.1403577 (PMC11621089; doi:10.3389/fmicb.2024.1403577)
Supplement: Supplementary file 1 [file Data_Sheet_1.ZIP]

Archive with 1 entries (1 files):
- Supplementary Image.docx
